# Supplementary material for: The Molecular Mechanism and Effects of Root Pruning Treatment on Blueberry Tree Growth
Source: Plants (Basel). 2025 Jul 23;14(15):2269. doi: 10.3390/plants14152269 (PMC12348567; doi:10.3390/plants14152269)
Supplement: Supplementary file 1 [file plants-14-02269-s001.zip]

Archive with 2 entries (2 files):
- Supplementary information 2.pdf
- Supplementary information 1.xlsx
