# Supplementary material for: The Molecular Mechanism and Effects of Root Pruning Treatment on Blueberry Tree Growth
Source: Plants (Basel). 2025 Jul 23;14(15):2269. doi: 10.3390/plants14152269 (PMC12348567; doi:10.3390/plants14152269)
Supplement: Supplementary file 1 [file plants-14-02269-s001.zip › Supplementary information 1.xlsx]

## Sheet: S1
Table S1: Primer sequences for quantitative PCR
Name	Forward primer sequence(5'-3')	Reverse primer sequence(5'-3')
Vadar_g20155	TGCTCAATTCATTTTGGACGGAACCC	TACGCTTCATGGTGGGCCGAAAG
Vadar_g20154	ACGCCCTACGATTTCCTCAAACCTG	ATCGGGAAGAGTAATGGAGGTGTTG
Vadar_g16537	ACTGCTTACCATTTTCAGCCGAT	AGCAATTTGGGGCAACATAACATGG
Vadar_g15976	CCTTCTCCAGTTACCCCTCCGAT	TGTCCGGCGAAAATGGGATGAGAAA
Vadar_g18327	ACTTTATCACTAGTCCGCCTCATGCAA	TGGTCTAACTATGCTGGTTAAGAAGAGGATCAT
Vadar_g39897	ACAACAGGCTTAAATCCCTTGTGGAC	GGGTTACGAATACTGGTTGTTGCGG
Vadar_g46714	GTATTCAAGAAAGCTGGCACGTATGACC	ACTGGATGTTGTGAGAGCCAATACTTT
Vadar_g33626	CTCAGGCTACACCGCTGCT	TGTCCTATGCGATTCGTAATGAGCT
Vadar_g28061	AATCGGTTCGCAAGGAGTAACCAAC	CCGATTATGATTCCATCGTTCTTAGTATGGCA
Vadar_g39062	CCAAGTGACGATCCTTATGTGCTCT	TACGGCTAGTGCGATGAGGTGTTTT
Vadar_g22345	AGGGGTGAAATTTGATCCAACAGACCA	ACGAGAGATGGCTTGAGCAAACATT
Vadar_g9575	AGTATAGGCTACTCGATGATTCCGTTG	ATGGGTAGTGTGTCGCATCTTCAAA
Vadar_g38770	CCAATGCTCATCAACTTCCACGGACA	CTCGATCAGATTCTTCACTACATGGGACGTT
Vadar_g39307	CTTGCCTGGACGCACTGATAACGA	TTCGTCGTTGGAGCACCTAGATGTC
Vadar_g5151	TCTAAATGGCCTTACCCAACCGAAG	GGTGACAACTCTAAAGTCCAAGCGCAAA
Vadar_g7406	ATCTTGGCTCATATTTGGACCCCTT	TCACCAAGCTTAGGGGAAGGAAGTT

## Sheet: S2
Table S2: Raw data of the bar chart in Figure 1
Seeding height(cm)				Leaf area(cm2)			Stem basal diameter(mm)			Leaf dry weight(g)			Stem dry weight(g)			Root dry weight(g)
CK	1.542	1.502	1.522	2824.56	2693.06	3987.4	11.6	12.5	12.05	10.43	11.7	13	14.99	14.5	13.99	0.3312	0.7524	0.5418
CT2	1.12	1.01	1.065	3399.01	4750.18	4074.6	21.2	13.4	17.3	18.26	17.5	16.84	12.15	11.1	10.11	0.5816	0.2967	0.43915
CT4	1.3	1.352	1.326	3618.44	4137.04	4965.19	16.7	11.3	16.7	20.05	19.45	19.75	14.04	11.63	12.835	0.3534	0.5676	0.4605
CT5	0.822	0.874	0.952	3871.34	3990.58	3477.48	14	13	13.5	18.79	16.59	17.69	9.46	11.12	10.29	0.5994	0.3913	0.49535
CT6	1.08	1.156	1.148	3608.27	3734.25	3266.96	19.4	15	16.3	15.1	16.85	14.37	9.91	9.66	9.06	0.5647	0.4417	0.5032
CT8	1.23	1.2	1.028	3567.27	3612.3	3409.57	11.2	16.6	17	14.35	14.4	13.87	12.12	10.36	8.69	0.5388	0.6131	0.57595

## Sheet: S3
Table S3: Raw data of the bar chart in Figure 2
Seeding height(cm)				Seeding diameter(mm)				Leaf area(cm2)				Dry weight(g)				water content
	7d	21d	42d		7d	21d	42d		7d	21d	42d		root	stem	leaf		root	stem	leaf
CK	2.5	4.7	9.9	CK	0.216	0.398	1.152	CK	275.863	328.072	1322.59	CK	0.3312	14.99	10.43	CK	0.852713	0.647059	0.8
	0.6	2.6	14.4		0.44	0.6	0.766		227.679	177.698	1544.22		0.7524	14.5	11.7		0.832298	0.765625	0.777778
	0.9	2.7	12.5		0.036	0.382	1.502		320.013	503.41	1297.87		0.5418	13.99	13		0.81832	0.689655	0.779221
CT4	2	3.8	16.7	CT4	0.11	0.382	1.3		279.897	205.497	1272.59	CT4	0.3534	14.04	20.05		0.83265	0.64211	0.75
	2	5.7	15.3		0.282	0.29	1.352	CT4	244.496	154.181	1441.06		0.5676	11.63	19.45		0.83297	0.65882	0.73846
	3.8	10.4	20.4		0.244	0.434	1.044		252.331	136.606	1332.01		0.4605	12.835	19.75		0.83095	0.74545	0.76786
									202.402	358.445	1554.29							0.75281	0.73077
									220.689	492.239	1509.18							0.65	0.7377
																		0.69091	0.77465
																		0.70408	0.74324
																		0.72868	0.7931
																		0.72881	0.77333
																CT4	0.819756	0.797101	0.8
																	0.737738	0.685714	0.80303
																	0.71195	0.679487	0.792453
																	0.82723	0.69492	0.78
																	0.78531	0.66667	0.7875
																	0.74848	0.77778	0.7931
																	0.74516	0.69643	0.78
																	0.81767	0.77419	0.77941
																	0.72305	0.72727	0.77778
																	0.79331	0.7375	0.78431
																		0.73077	0.75309
																		0.7907	0.75

## Sheet: S4
Table S4: Raw data of the bar chart in Figure 3
Photosynthrtic rate(μmol/m2s)				Stomatal conductance (mol/m2. s)				Intercellular CO2(μmol/mol)				Transpiration rate(mol/m2s)					Maximum photochemical efficiency Fv/Fm				Actual photochemical quantum efficiency ΦPSⅡ				non-photochemical quenching NPQ
	7d	21d	42d		7d	21d	42d		7d	21d	42d		7d	21d	42d			7d	21d	42d		7d	21d	42d		7d	21d	42d
CK	7.14442	8.59947	10.9955	CK	0.062021	0.061371	0.092944	CK	197.291	178.091	166.45	CK	1.65378	2.28675	2.41676		CK	0.756507	0.752198	0.785595	CK	0.19177	0.218405	0.163513	CK	3.94676	2.55846	3.06238
	7.12469	8.4274	11.0701		0.061866	0.061083	0.093474		197.303	181.582	166.089		1.64793	2.28274	2.43035			0.759218	0.784202	0.787393		0.204366	0.219155	0.178345		3.07453	2.89895	3.18442
	7.23274	7.47943	11.0601		0.060754	0.056894	0.093812		190.945	193.446	166.779		1.61423	2.14279	2.44249			0.765888	0.784445	0.790242		0.226596	0.219358	0.170692		2.96791	2.83361	1.87499
	8.01974	7.5524	11.6599		0.062278	0.091372	0.112797		169.536	269.994	188.044		1.57042	3.23117	2.86408			0.766651	0.773214	0.785417		0.251143	0.180662	0.200011		2.80009	2.48932	3.28762
	8.10566	8.11942	11.7429		0.062448	0.081754	0.114139		167.696	243.285	188.754		1.5759	2.97644	2.90025			0.765201	0.776112	0.792367		0.256672	0.18984	0.223856		2.7932	2.60754	2.57918
	8.06569	8.09497	11.5737		0.062934	0.080454	0.115378		170.097	241.16	192.673		1.59471	2.93611	2.93315			0.772071	0.761065	0.802546		0.281957	0.198261	0.225574		2.90804	3.28423	2.88575
	8.33552	7.63252	11.5382		0.133963	0.061582	0.111134		278.649	200.178	186.044		3.797	2.7207	2.92906			0.765713	0.756487	0.788556		0.255407	0.174165	0.176646		2.8936	3.03067	3.16797
	8.32058	7.63506	11.5303		0.135352	0.061811	0.111281		279.804	200.811	186.428		3.85078	2.73354	2.93565			0.758902	0.765216	0.794869		0.263749	0.258907	0.179669		2.96914	3.42614	3.07833
	8.45311	11.4911	11.749		0.136497	0.102979	0.111395		279.099	217.739	183.518		3.90449	2.27588	2.94631			0.759733	0.769929	0.824616		0.230378	0.262485	0.175337		2.75124	2.87715	3.61391
	9.36698	11.3655	7.1104		0.109952	0.102473	0.051328		242.492	218.941	132.657		3.75071	2.26621	2.06941			0.76332				0.240226				3.01161
	9.33953	11.3947	7.12261		0.109078	0.1076	0.051806		241.92	227.109	134.208		3.72311	2.36648	2.09037		CT4	0.753105	0.763322	0.789416	CT4	0.289951	0.217328	0.136117	CT4	2.34702	2.94595	2.51302
	9.27582	11.3754	7.09432		0.1074	0.107936	0.051647		240.726	228.042	134.327		3.66886	2.3769	2.086			0.756243	0.781433	0.787393		0.277644	0.220047	0.19718		2.2443	2.54956	3.6108
	9.08822	11.9562	13.1692		0.101783	0.09741	0.136414		236.464	200.466	194.732		3.48605	2.2148	3.39678			0.753033	0.74686	0.792768		0.288539	0.109223	0.198952		2.37248	3.37041	2.8345
	9.03404	11.9979	13.2117		0.098934	0.098079	0.137047		233.499	201.136	194.86		3.39455	2.23263	3.4132			0.745647	0.783844	0.786084		0.254363	0.109223	0.187984		2.59305	4.56054	2.88759
	9.04209	9.04134	13.1676		0.097622	0.106993	0.137972		231.423	264.987	196.346		3.35113	3.23864	3.43681			0.777508	0.768223	0.787393		0.277437	0.166341	0.189194		2.44966	3.07708	3.51574
	8.00618	8.54757	9.43252		0.095001	0.103699	0.082721		241.428	268.611	165.507		4.22967	3.15218	3.25001			0.746345	0.767883	0.792768		0.274097	0.176509	0.167414		1.83816	2.79723	3.32526
	8.01894	8.41877	9.39934		0.094382	0.091224	0.082726		240.349	253.016	166.111		4.20873	2.81968	3.25066			0.745451	0.78865	0.784161		0.256541	0.179238	0.143245		2.43125	2.73955	2.67488
	8.07873	11.4357	9.27468		0.09448	0.100553	0.082209		239.417	219.22	167.324		4.21968	2.88655	3.23286			0.760462	0.7552	0.778131		0.28363	0.191368	0.150516		2.54196	3.41678	2.98482
	7.47361	11.4204	9.10286		0.085372	0.097288	0.08389		245.286	213.553	172.941		3.8907	2.79718	3.05109			0.744996	0.766931	0.781121		0.226944	0.177351	0.155661		3.12025	3.6543	3.5918
	7.49634	8.95848	9.10032		0.08503	0.0844	0.083576		244.36	236.971	172.399		3.87595	2.14685	3.03491			0.753643				0.269905				2.43757
	7.52379	8.86295	9.13683		0.083415	0.085821	0.082767		241.212	241.611	169.98		3.81091	2.18069	3.00595
	9.04274	10.0755	9.24833		0.093586	0.11367	0.072733		218.668	252.116	143.781		1.91191	3.3169	2.67774
	9.04681	10.0546	9.20302		0.093434	0.112153	0.071913		218.458	250.506	142.57		1.91348	3.27094	2.65872
	8.9753	10.9896	9.04211		0.092607	0.098286	0.070183		218.342	215.732	141.453		1.90258	2.86136	2.60364
	8.14206	10.9335	9.0081		0.083137	0.097861	0.087385		218.36	215.666	183.993		1.84705	2.84773	3.1876
	8.28945	12.1515	8.97176		0.08336	0.111162	0.087373		215.919	216.342	184.644		1.86201	3.14565	3.19222
	8.24373	12.2317	8.90625		0.082214	0.114699	0.087177		214.624	220.348	185.6		1.84615	3.22806	3.18862
	6.83434				0.125428				286.317				2.78636
	6.88545				0.123027				283.847				2.75277
	7.05877				0.11942				278.581				2.69908
	7.27367				0.104333				255.834				2.60575
	7.29566				0.102727				253.63				2.57617
	7.30274				0.096941				246.226				2.47329
	8.75666				0.105114				229.83				2.77155
	8.60875				0.107139				234.542				2.83214
	8.46615				0.107805				237.768				2.85638
	8.62048				0.114013				244.565				3.96163
	8.66143				0.113889				243.843				3.96141
	8.70236				0.112463				241.918				3.92605
	6.82791				0.071547				216.902				2.61304
	6.66273				0.070687				218.748				2.58392
	10.1345				0.132803				230.807				5.40375
	10.0288				0.129665				228.971				5.27179
	10.0126				0.125945				225.398				5.12355
	6.8454				0.082242				227.469				3.30982
CT4	5.43916	9.65771	10.6003	CT4	0.050679	0.082778	0.079214	CT4	224.312	211.584	146.623	CT4	2.41053	2.96983	1.71127
	5.75605	9.65374	10.5154		0.049815	0.083642	0.080544		211.119	213.535	151.768		2.36964	3.00814	1.73863
	5.63552	9.37169	10.553		0.048532	0.126668	0.081932		210.161	281.818	154.338		2.30722	3.05391	1.76767
	9.15277	9.40153	12.5537		0.078729	0.126152	0.11399		188.025	281.022	177.991		2.42026	3.04301	2.4077
	9.22975	9.18406	12.5705		0.078677	0.0825	0.115022		186.266	223.969	179.28		2.41107	2.08936	2.4284
	9.17457	9.1254	12.5565		0.078746	0.082004	0.115322		187.71	224.094	179.874		2.40145	2.07815	2.43488
	10.6419	8.55093	10.6292		0.098636	0.078758	0.100769		205.525	228.371	187.385		2.8134	1.99526	2.19958
	10.7	8.59139	10.6818		0.099001	0.078102	0.101026		205.267	226.167	186.972		2.8213	1.98053	2.20539
	10.6333	9.73261	10.674		0.098341	0.104964	0.101159		205.429	243.777	187.314		2.80066	2.63196	2.20838
	9.9489	9.79928	9.38211		0.102945	0.103589	0.078348		222.992	240.464	163.131		2.74782	2.60781	2.19539
	9.84583	9.79454	9.47554		0.102036	0.099708	0.078789		223.165	234.633	162.252		2.72178	2.52851	2.20975
	9.73526	9.76407	9.38861		0.099944	0.098656	0.077866		221.822	234.959	161.895		2.67617	2.52135	2.19135
	6.61595	9.65373	9.25808		0.064845	0.083515	0.085505		222.483	208.712	181.029		2.07439	2.22941	2.40472
	6.67959	10.1243	9.23526		0.064979	0.094366	0.08568		221.294	221.519	181.816		2.09828	2.50867	2.41047
	6.64049	10.1243	9.14273		0.064191	0.092298	0.085408		220.321	217.467	183.1		2.07791	2.46411	2.40448
	9.0084	8.26704	10.7883		0.07554	0.086278	0.09737		185.452	242.17	174.666		3.33576	2.32259	2.74559
	9.15553	8.27334	10.7855		0.077341	0.08591	0.097566		186.803	241.358	175.14		3.39639	2.31785	2.75759
	9.07825	9.14056	10.7708		0.07768	0.092642	0.096691		189.276	235.792	173.887		3.4036	2.48324	2.75007
	6.15047	9.28844	10.3991		0.058191	0.09052	0.088509		211.115	229.421	161.938		2.59332	2.43289	2.92101
	6.38554	9.28336	10.4307		0.05942	0.087577	0.087379		208.11	224.136	159.05		2.64263	2.36046	2.89667
	6.06625	8.51544	10.4427		0.059345	0.0892	0.085477		216.492	244.497	154.83		2.63658	2.40513	2.85012
	6.34629	9.06709	12.3831		0.078555	0.089443	0.119608		249.876	227.747	180.887		3.29955	2.72958	3.83545
	6.5685	9.07137	12.4898		0.07872	0.089911	0.119675		245.522	228.483	179.433		3.30541	2.75461	3.84751
	6.40931	8.90546	12.8178		0.077327	0.08782	0.118665		246.575	227.822	173.364		3.25576	2.70858	3.82494
	6.59806	8.90035	10.1169		0.063103	0.086868	0.090512		218.876	225.852	170.191		2.4277	2.66357	3.11445
	6.63429	9.14848	10.0868		0.063455	0.088685	0.088953		218.849	224.656	167.645		2.44379	2.72216	3.07012
	6.54552	9.01469	10.0171		0.063078	0.084564	0.088769		220.201	219.881	168.548		2.43278	2.618	3.06835
	7.13692				0.088184				255.322				3.29669
	7.27162				0.088339				253.121				3.30346
	7.1053				0.083372				249.221				3.17409
	8.38948				0.093143				238.571				3.53488
	8.39757				0.092158				236.786				3.50289
	8.36515				0.090698				235.051				3.45279
	6.15285				0.048889				166.139				2.28588
	6.04312				0.047395				163.665				2.22266
	5.99306				0.054636				188.188				2.43516
	7.81094				0.098904				232.754				3.9796
	7.61996				0.098822				235.661				3.97976
	7.88761				0.099092				231.455				3.994
	5.54909				0.067568				231.89				2.94325
	5.47289				0.066074				230.751				2.88214
	5.49356				0.063435				224.649				2.77466
	8.02891				0.109495				241.55				4.47209
	7.95179				0.110137				243.349				4.50604
	7.90007				0.110221				244.263				4.51218

## Sheet: S5
Table S5: Raw data of the bar chart in Figure 5
gene_id	transcript_id(s)	CK-L-T1-1_FPKM	CK-L-T1-2_FPKM	CK-L-T1-3_FPKM	Average	CK-L-T2-1_FPKM	CK-L-T2-2_FPKM	CK-L-T2-3_FPKM	Average	CK-L-T3-1_FPKM	CK-L-T3-2_FPKM	CK-L-T3-3_FPKM	Average	CT-L-T1-1_FPKM	CT-L-T1-2_FPKM	CT-L-T1-3_FPKM	Average	CT-L-T2-1_FPKM	CT-L-T2-2_FPKM	CT-L-T2-3_FPKM	Average	CT-L-T3-1_FPKM	CT-L-T3-2_FPKM	CT-L-T3-3_FPKM	Average
Vadar_g16537	Vadar_g16537.t1	23	23.32	23.18	23.1667	10.42	10.3	10.4	10.3733	5.72	5.51	5.7	5.64333	5.32	5.33	5.89	5.51333	52.78	52.97	52.13	52.6267	16.7	16.52	16.17	16.4633
Vadar_g15976	Vadar_g15976.t1	456.58	456.21	456.48	456.423	182.59	182.03	182.22	182.28	69.13	69.84	69.24	69.4033	213.9	213.7	213.58	213.727	65.08	65.99	65.18	65.4167	69.06	69.29	69.88	69.41
Vadar_g18328	Vadar_g18328.t1,novel_T004510,novel_T004511,novel_T004513	0.41	0	0.5	0.303333	0.31	0.39	0.36	0.353333	1.19	1.67	1.51	1.45667	0.33	0	1.29	0.54	4.03	5.51	2.43	3.99	4.14	23.15	5.53	10.94
Vadar_g18327	Vadar_g18327.t1,novel_T004507,novel_T004508,novel_T004509	4.68	4.12	4.92	4.57333	5.51	5.06	4.9	5.15667	7.7	7.36	7.64	7.56667	4.25	4.98	4.25	4.49333	13.82	11.27	13.7	12.93	11.43	12.86	12.67	12.32
Vadar_g39897	Vadar_g39897.t1	1.34	1.32	1.84	1.5	1.24	1.19	1.34	1.25667	2.11	2.31	2.57	2.33	3.15	3.65	3.29	3.36333	12.65	12.32	12.84	12.6033	5.76	5.68	5.02	5.48667
Vadar_g39093	Vadar_g39093.t1	634.27	291.76	316.47	414.167	149.14	165.81	139.85	151.6	267.59	239.34	148.42	218.45	626.7	558.42	443.5	542.873	166.55	368.08	1076.07	536.9	250.84	651.34	456.76	452.98
Vadar_g228	Vadar_g228.t1	11.88	7.14	9.04	9.35333	6.91	6.6	7.17	6.89333	68.26	82.23	36.25	62.2467	9.96	29.37	19.59	19.64	10.69	27.34	29.84	22.6233	75.51	153.97	80.15	103.21
Vadar_g25404	Vadar_g25404.t1	14.43	4.1	6.82	8.45	7.5	7.02	2.74	5.75333	7.48	19.01	1.9	9.46333	4.93	10.88	5.08	6.96333	23.26	16.9	10.4	16.8533	8.03	12.78	5.88	8.89667

## Sheet: S6
Table S6: Raw data of the bar chart in Figure 6
gene_id	transcript_id(s)		CK-R-T1-1_FPKM	CK-R-T1-2_FPKM	CK-R-T1-3_FPKM	average	CK-R-T2-1_FPKM	CK-R-T2-2_FPKM	CK-R-T2-3_FPKM	average	CK-R-T3-1_FPKM	CK-R-T3-2_FPKM	CK-R-T3-3_FPKM	average	CT-R-T1-1_FPKM	CT-R-T1-2_FPKM	CT-R-T1-3_FPKM	average	CT-R-T2-1_FPKM	CT-R-T2-2_FPKM	CT-R-T2-3_FPKM	average	CT-R-T3-1_FPKM	CT-R-T3-2_FPKM	CT-R-T3-3_FPKM	average
Vadar_g5252	Vadar_g5252.t1		1.28	2.9	2.55	2.24333	0.36	2.01	2.69	1.68667	1.64	0.56	0.91	1.03667	4.53	4.88	1.24	3.55	5.88	3.21	7.48	5.52333	11.03	3.62	6.53	7.06
Vadar_g16528	Vadar_g16528.t1,novel_T003354		0.64	2.24	1.3	1.39333	0.6	2.34	2.31	1.75	0.52	1.23	1.64	1.13	2.05	1.2	0.85	1.36667	1.69	1.43	3.12	2.08	1.72	1.47	2.45	1.88
Vadar_g26196	Vadar_g26196.t1,novel_T026746,novel_T026747,novel_T026748		2.15	3.37	3.97	3.16333	0.74	2.53	3.09	2.12	1.26	2.58	1.33	1.72333	4.74	5.4	2.73	4.29	5.82	4.75	5.28	5.28333	3.62	7.62	4.23	5.15667
Vadar_g23325	Vadar_g23325.t1		0	0	0	0	0	0	0	0	0	0.14	0	0.0466667	0.56	0.28	0	0.28	0.28	0	0.15	0.143333	0	0.14	0.14	0.0933333
Vadar_g37392	Vadar_g37392.t1		21.41	35.22	28.91	28.5133	21.42	23.82	35.7	26.98	30.91	24.94	21.6	25.8167	48.47	45.4	35.8	43.2233	53.33	47.15	30.69	43.7233	50.99	40.14	53.03	48.0533
Vadar_g6161	Vadar_g6161.t1		30.63	72.59	70.18	57.8	52.49	63.02	59.83	58.4467	77.15	98.15	81.82	85.7067	57.57	59.63	76.73	64.6433	62.5	115.43	86.1	88.01	97.23	67.67	93.47	86.1233
Vadar_g45099	Vadar_g45099.t1		548.71	29.8	38.62	205.71	144.95	80.53	87.39	104.29	36.79	29.77	38.17	34.91	53.91	79.18	54.81	62.6333	327.41	83.57	60.44	157.14	79.11	236.25	58.55	124.637
Vadar_g1180	Vadar_g1180.t1		0.37	1.5	0.75	0.873333	0.37	0	0.37	0.246667	1.14	0.77	0	0.636667	2.66	0	0.37	1.01	0	0.79	4.11	1.63333	0.37	0	0.76	0.376667
Vadar_g3231	Vadar_g3231.t1,novel_T031248,novel_T031249,novel_T031250		50.92	109.08	66.38	75.46	75.45	74.97	108.2	86.2067	100.09	93.82	76.28	90.0633	73.62	75.74	87.44	78.9333	84.61	77.65	83.1	81.7867	94.11	78.4	81.85	84.7867
Vadar_g41490	Vadar_g41490.t1,novel_T023737,novel_T023738,novel_T023739		11.86	33.15	22.87	22.6267	23.5	24.87	25.76	24.71	27.74	25.9	25.4	26.3467	22.78	20.02	28.06	23.62	17.21	22.44	22.06	20.57	24.8	16.81	18.74	20.1167
Vadar_g39307	Vadar_g39307.t1		1.01	1.01	1.11	1.04333	1.2	1.02	0.99	1.07	0.61	0.62	0.8	0.676667	1.81	1.8	1.56	1.72333	2.26	2.27	2.18	2.23667	2.4	2	2.01	2.13667
Vadar_g22345	Vadar_g22345.t1,novel_T028664,novel_T028665,novel_T028666,novel_T028667,novel_T028668,novel_T028669		4.85	4.29	4.5	4.54667	3.38	3.55	3.74	3.55667	2.29	2.43	2.99	2.57	6.26	5.06	6.23	5.85	3.65	4.12	4.63	4.13333	5.27	5.7	5.13	5.36667
Vadar_g5151	Vadar_g5151.t1		29.58	29.02	29.89	29.4967	16.12	16.34	18	16.82	31.2	31.6	31.07	31.29	30.48	30.81	30.4	30.5633	23.03	23.98	23.05	23.3533	24.06	24.57	24	24.21
Vadar_g9575	Vadar_g9575.t1		0.91	0.94	0.95	0.933333	1.61	1.54	1.33	1.49333	0.42	0.44	0.44	0.433333	0.34	0.36	0.38	0.36	0.84	0.88	0.78	0.833333	1.26	1.02	1.08	1.12
Vadar_g38770	Vadar_g38770.t1		3.32	3.95	3.76	3.67667	1.15	1.84	1.87	1.62	2.38	2.06	2.85	2.43	2.65	2.46	2.14	2.41667	3.65	3.74	3.14	3.51	4.63	4.05	4.71	4.46333

## Sheet: S7
Table S7: Raw data of the bar chart in Figure 7
gene_id	transcript_id(s)	CK-L-T1-1_FPKM	CK-L-T1-2_FPKM	CK-L-T1-3_FPKM	Average	CK-L-T2-1_FPKM	CK-L-T2-2_FPKM	CK-L-T2-3_FPKM	Average	CK-L-T3-1_FPKM	CK-L-T3-2_FPKM	CK-L-T3-3_FPKM	Average	CT-L-T1-1_FPKM	CT-L-T1-2_FPKM	CT-L-T1-3_FPKM	Average	CT-L-T2-1_FPKM	CT-L-T2-2_FPKM	CT-L-T2-3_FPKM	Average	CT-L-T3-1_FPKM	CT-L-T3-2_FPKM	CT-L-T3-3_FPKM	Average
Vadar_g7406	Vadar_g7406.t1,novel_T016932,novel_T016933,novel_T016934,novel_T016935,novel_T016936,novel_T016937,novel_T016938	1.37	1.39	1.37	1.37667	59.99	59.17	59.35	59.5033	16.37	16.98	16.33	16.56	1.83	1.81	1.85	1.83	4.67	4.64	4.72	4.67667	5.32	5.85	5.3	5.49
Vadar_g20155	Vadar_g20155.t1	3.17	3.39	4.02	3.52667	1.2	1.25	1.38	1.27667	5.66	5.56	5.24	5.48667	4.12	4.46	4.16	4.24667	13.67	12.99	13.87	13.51	9.16	9.19	9.1	9.15
Vadar_g20154	Vadar_g20154.t1,novel_T027386,novel_T027387	4.62	4.18	4.11	4.30333	7.28	7.11	7.18	7.19	13.6	13.33	13.42	13.45	12.56	12.6	12.6	12.5867	30.5	29.4	31.31	30.4033	22.01	22.45	22.34	22.2667
Vadar_g46714	Vadar_g46714.t1	419.64	420.64	418.12	419.467	289.41	289.06	288.35	288.94	440.06	456.43	458.16	451.55	479.65	478.54	479.54	479.243	635.17	624.47	635.69	631.777	447.18	447.1	446.83	447.037
Vadar_g11578	Vadar_g11578.t1	44.48	163.87	136.82	115.057	94.49	60.58	81.02	78.6967	116.89	83.48	95.29	98.5533	93.36	127.9	151.16	124.14	157.26	158.61	188.02	167.963	112.41	143.15	53.67	103.077

## Sheet: S8
Table S8: Raw data of the bar chart in Figure 8
transcript_id(s)	Vadar_g20155.t1	transcript_id(s)	Vadar_g20155.t1	transcript_id(s)	Vadar_g16537.t1	transcript_id(s)	Vadar_g15976.t1	transcript_id(s)	Vadar_g18327.t1,novel_T004507,novel_T004508,novel_T004509	transcript_id(s)	Vadar_g39897.t1	transcript_id(s)	Vadar_g46714.t1	transcript_id(s)	Vadar_g33626.t1	transcript_id(s)	Vadar_g28061.t1,novel_T020584	transcript_id(s)	Vadar_g39062.t1,novel_T022174,novel_T022175	transcript_id(s)	Vadar_g22345.t1,novel_T028664,novel_T028665,novel_T028666,novel_T028667,novel_T028668,novel_T028669	transcript_id(s)	Vadar_g9575.t1	transcript_id(s)	Vadar_g38770.t1	transcript_id(s)	Vadar_g39307.t1	transcript_id(s)	Vadar_g5151.t1	transcript_id(s)	Vadar_g7406.t1
CK-L-T1-1_FPKM	3.17	CK-L-T1-1_FPKM	4.62	CK-L-T1-1_FPKM	23	CK-L-T1-1_FPKM	456.58	CK-L-T1-1_FPKM	4.68	CK-L-T1-1_FPKM	1.34	CK-L-T1-1_FPKM	419.64	CK-R-T1-1_FPKM	0.48	CK-R-T1-1_FPKM	69.79	CK-R-T1-1_FPKM	7.9	CK-R-T1-1_FPKM	4.85	CK-R-T1-1_FPKM	0.91	CK-R-T1-1_FPKM	3.32	CK-R-T1-1_FPKM	1.01	CK-R-T1-1_FPKM	29.58	CK-L-T1-1_FPKM	1.37
CK-L-T1-2_FPKM	3.39	CK-L-T1-2_FPKM	4.18	CK-L-T1-2_FPKM	23.32	CK-L-T1-2_FPKM	456.21	CK-L-T1-2_FPKM	4.12	CK-L-T1-2_FPKM	1.32	CK-L-T1-2_FPKM	420.64	CK-R-T1-2_FPKM	0.59	CK-R-T1-2_FPKM	67.39	CK-R-T1-2_FPKM	7.71	CK-R-T1-2_FPKM	4.29	CK-R-T1-2_FPKM	0.94	CK-R-T1-2_FPKM	3.95	CK-R-T1-2_FPKM	1.01	CK-R-T1-2_FPKM	29.02	CK-L-T1-2_FPKM	1.39
CK-L-T1-3_FPKM	4.02	CK-L-T1-3_FPKM	4.11	CK-L-T1-3_FPKM	23.18	CK-L-T1-3_FPKM	456.48	CK-L-T1-3_FPKM	4.92	CK-L-T1-3_FPKM	1.84	CK-L-T1-3_FPKM	418.12	CK-R-T1-3_FPKM	0.36	CK-R-T1-3_FPKM	69.78	CK-R-T1-3_FPKM	6.99	CK-R-T1-3_FPKM	4.5	CK-R-T1-3_FPKM	0.95	CK-R-T1-3_FPKM	3.76	CK-R-T1-3_FPKM	1.11	CK-R-T1-3_FPKM	29.89	CK-L-T1-3_FPKM	1.37
CK-L-T2-1_FPKM	1.2	CK-L-T2-1_FPKM	7.28	CK-L-T2-1_FPKM	10.42	CK-L-T2-1_FPKM	182.59	CK-L-T2-1_FPKM	5.51	CK-L-T2-1_FPKM	1.24	CK-L-T2-1_FPKM	289.41	CK-R-T2-1_FPKM	0.22	CK-R-T2-1_FPKM	46.52	CK-R-T2-1_FPKM	3.15	CK-R-T2-1_FPKM	3.38	CK-R-T2-1_FPKM	1.61	CK-R-T2-1_FPKM	1.15	CK-R-T2-1_FPKM	1.2	CK-R-T2-1_FPKM	16.12	CK-L-T2-1_FPKM	59.99
CK-L-T2-2_FPKM	1.25	CK-L-T2-2_FPKM	7.11	CK-L-T2-2_FPKM	10.3	CK-L-T2-2_FPKM	182.03	CK-L-T2-2_FPKM	5.06	CK-L-T2-2_FPKM	1.19	CK-L-T2-2_FPKM	289.06	CK-R-T2-2_FPKM	0.27	CK-R-T2-2_FPKM	46.48	CK-R-T2-2_FPKM	3.7	CK-R-T2-2_FPKM	3.55	CK-R-T2-2_FPKM	1.54	CK-R-T2-2_FPKM	1.84	CK-R-T2-2_FPKM	1.02	CK-R-T2-2_FPKM	16.34	CK-L-T2-2_FPKM	59.17
CK-L-T2-3_FPKM	1.38	CK-L-T2-3_FPKM	7.18	CK-L-T2-3_FPKM	10.4	CK-L-T2-3_FPKM	182.22	CK-L-T2-3_FPKM	4.9	CK-L-T2-3_FPKM	1.34	CK-L-T2-3_FPKM	288.35	CK-R-T2-3_FPKM	0.23	CK-R-T2-3_FPKM	44.69	CK-R-T2-3_FPKM	3.89	CK-R-T2-3_FPKM	3.74	CK-R-T2-3_FPKM	1.33	CK-R-T2-3_FPKM	1.87	CK-R-T2-3_FPKM	0.99	CK-R-T2-3_FPKM	18	CK-L-T2-3_FPKM	59.35
CK-L-T3-1_FPKM	5.66	CK-L-T3-1_FPKM	13.6	CK-L-T3-1_FPKM	5.72	CK-L-T3-1_FPKM	69.13	CK-L-T3-1_FPKM	7.7	CK-L-T3-1_FPKM	2.11	CK-L-T3-1_FPKM	440.06	CK-R-T3-1_FPKM	0.07	CK-R-T3-1_FPKM	34.93	CK-R-T3-1_FPKM	0.88	CK-R-T3-1_FPKM	2.29	CK-R-T3-1_FPKM	0.42	CK-R-T3-1_FPKM	2.38	CK-R-T3-1_FPKM	0.61	CK-R-T3-1_FPKM	31.2	CK-L-T3-1_FPKM	16.37
CK-L-T3-2_FPKM	5.56	CK-L-T3-2_FPKM	13.33	CK-L-T3-2_FPKM	5.51	CK-L-T3-2_FPKM	69.84	CK-L-T3-2_FPKM	7.36	CK-L-T3-2_FPKM	2.31	CK-L-T3-2_FPKM	456.43	CK-R-T3-2_FPKM	0.0824	CK-R-T3-2_FPKM	34.64	CK-R-T3-2_FPKM	0.95	CK-R-T3-2_FPKM	2.43	CK-R-T3-2_FPKM	0.44	CK-R-T3-2_FPKM	2.06	CK-R-T3-2_FPKM	0.62	CK-R-T3-2_FPKM	31.6	CK-L-T3-2_FPKM	16.98
CK-L-T3-3_FPKM	5.24	CK-L-T3-3_FPKM	13.42	CK-L-T3-3_FPKM	5.7	CK-L-T3-3_FPKM	69.24	CK-L-T3-3_FPKM	7.64	CK-L-T3-3_FPKM	2.57	CK-L-T3-3_FPKM	458.16	CK-R-T3-3_FPKM	0.08	CK-R-T3-3_FPKM	35.13	CK-R-T3-3_FPKM	0.98	CK-R-T3-3_FPKM	2.99	CK-R-T3-3_FPKM	0.44	CK-R-T3-3_FPKM	2.85	CK-R-T3-3_FPKM	0.8	CK-R-T3-3_FPKM	31.07	CK-L-T3-3_FPKM	16.33
CT-L-T1-1_FPKM	4.12	CT-L-T1-1_FPKM	12.56	CT-L-T1-1_FPKM	5.32	CT-L-T1-1_FPKM	213.9	CT-L-T1-1_FPKM	4.25	CT-L-T1-1_FPKM	3.15	CT-L-T1-1_FPKM	479.65	CT-R-T1-1_FPKM	1.52	CT-R-T1-1_FPKM	63.62	CT-R-T1-1_FPKM	7.02	CT-R-T1-1_FPKM	6.26	CT-R-T1-1_FPKM	0.34	CT-R-T1-1_FPKM	2.65	CT-R-T1-1_FPKM	1.81	CT-R-T1-1_FPKM	30.48	CT-L-T1-1_FPKM	1.83
CT-L-T1-2_FPKM	4.46	CT-L-T1-2_FPKM	12.6	CT-L-T1-2_FPKM	5.33	CT-L-T1-2_FPKM	213.7	CT-L-T1-2_FPKM	4.98	CT-L-T1-2_FPKM	3.65	CT-L-T1-2_FPKM	478.54	CT-R-T1-2_FPKM	1.305	CT-R-T1-2_FPKM	63.69	CT-R-T1-2_FPKM	7.66	CT-R-T1-2_FPKM	5.06	CT-R-T1-2_FPKM	0.36	CT-R-T1-2_FPKM	2.46	CT-R-T1-2_FPKM	1.8	CT-R-T1-2_FPKM	30.81	CT-L-T1-2_FPKM	1.81
CT-L-T1-3_FPKM	4.16	CT-L-T1-3_FPKM	12.6	CT-L-T1-3_FPKM	5.89	CT-L-T1-3_FPKM	213.58	CT-L-T1-3_FPKM	4.25	CT-L-T1-3_FPKM	3.29	CT-L-T1-3_FPKM	479.54	CT-R-T1-3_FPKM	1.35	CT-R-T1-3_FPKM	63.86	CT-R-T1-3_FPKM	6.87	CT-R-T1-3_FPKM	6.23	CT-R-T1-3_FPKM	0.38	CT-R-T1-3_FPKM	2.14	CT-R-T1-3_FPKM	1.56	CT-R-T1-3_FPKM	30.4	CT-L-T1-3_FPKM	1.85
CT-L-T2-1_FPKM	13.67	CT-L-T2-1_FPKM	30.5	CT-L-T2-1_FPKM	52.78	CT-L-T2-1_FPKM	65.08	CT-L-T2-1_FPKM	13.82	CT-L-T2-1_FPKM	12.65	CT-L-T2-1_FPKM	635.17	CT-R-T2-1_FPKM	0.958	CT-R-T2-1_FPKM	38	CT-R-T2-1_FPKM	19.45	CT-R-T2-1_FPKM	3.65	CT-R-T2-1_FPKM	0.84	CT-R-T2-1_FPKM	3.65	CT-R-T2-1_FPKM	2.26	CT-R-T2-1_FPKM	23.03	CT-L-T2-1_FPKM	4.67
CT-L-T2-2_FPKM	12.99	CT-L-T2-2_FPKM	29.4	CT-L-T2-2_FPKM	52.97	CT-L-T2-2_FPKM	65.99	CT-L-T2-2_FPKM	11.27	CT-L-T2-2_FPKM	12.32	CT-L-T2-2_FPKM	624.47	CT-R-T2-2_FPKM	0.81	CT-R-T2-2_FPKM	38.38	CT-R-T2-2_FPKM	19.88	CT-R-T2-2_FPKM	4.12	CT-R-T2-2_FPKM	0.88	CT-R-T2-2_FPKM	3.74	CT-R-T2-2_FPKM	2.27	CT-R-T2-2_FPKM	23.98	CT-L-T2-2_FPKM	4.64
CT-L-T2-3_FPKM	13.87	CT-L-T2-3_FPKM	31.31	CT-L-T2-3_FPKM	52.13	CT-L-T2-3_FPKM	65.18	CT-L-T2-3_FPKM	13.7	CT-L-T2-3_FPKM	12.84	CT-L-T2-3_FPKM	635.69	CT-R-T2-3_FPKM	0.927	CT-R-T2-3_FPKM	38.03	CT-R-T2-3_FPKM	14.71	CT-R-T2-3_FPKM	4.63	CT-R-T2-3_FPKM	0.78	CT-R-T2-3_FPKM	3.14	CT-R-T2-3_FPKM	2.18	CT-R-T2-3_FPKM	23.05	CT-L-T2-3_FPKM	4.72
CT-L-T3-1_FPKM	9.16	CT-L-T3-1_FPKM	22.01	CT-L-T3-1_FPKM	16.7	CT-L-T3-1_FPKM	69.06	CT-L-T3-1_FPKM	11.43	CT-L-T3-1_FPKM	5.76	CT-L-T3-1_FPKM	447.18	CT-R-T3-1_FPKM	1.82	CT-R-T3-1_FPKM	21.82	CT-R-T3-1_FPKM	7.47	CT-R-T3-1_FPKM	5.27	CT-R-T3-1_FPKM	1.26	CT-R-T3-1_FPKM	4.63	CT-R-T3-1_FPKM	2.4	CT-R-T3-1_FPKM	24.06	CT-L-T3-1_FPKM	5.32
CT-L-T3-2_FPKM	9.19	CT-L-T3-2_FPKM	22.45	CT-L-T3-2_FPKM	16.52	CT-L-T3-2_FPKM	69.29	CT-L-T3-2_FPKM	12.86	CT-L-T3-2_FPKM	5.68	CT-L-T3-2_FPKM	447.1	CT-R-T3-2_FPKM	1.688	CT-R-T3-2_FPKM	21.44	CT-R-T3-2_FPKM	7.17	CT-R-T3-2_FPKM	5.7	CT-R-T3-2_FPKM	1.02	CT-R-T3-2_FPKM	4.05	CT-R-T3-2_FPKM	2	CT-R-T3-2_FPKM	24.57	CT-L-T3-2_FPKM	5.85
CT-L-T3-3_FPKM	9.1	CT-L-T3-3_FPKM	22.34	CT-L-T3-3_FPKM	16.17	CT-L-T3-3_FPKM	69.88	CT-L-T3-3_FPKM	12.67	CT-L-T3-3_FPKM	5.02	CT-L-T3-3_FPKM	446.83	CT-R-T3-3_FPKM	1.522	CT-R-T3-3_FPKM	21.59	CT-R-T3-3_FPKM	7.03	CT-R-T3-3_FPKM	5.13	CT-R-T3-3_FPKM	1.08	CT-R-T3-3_FPKM	4.71	CT-R-T3-3_FPKM	2.01	CT-R-T3-3_FPKM	24	CT-L-T3-3_FPKM	5.3
